# Supplementary material for: Polygenic power calculator: Statistical power and polygenic prediction accuracy of genome-wide association studies of complex traits
Source: Front Genet. 2022 Oct 10;13:989639. doi: 10.3389/fgene.2022.989639 (PMC9589038; doi:10.3389/fgene.2022.989639)
Supplement: Supplementary file 2 [file DataSheet1.xlsx]

## Sheet: ST1
Supplementary Table 1. The range of pi0 that covers the reported number of independent significant SNPs in earlier GWAS
Phenotype	Study	reported # of ind. Sig. SNPs	h2	n	pi0	95% probability interval of prediction	95% probability interval of the apparent variance explained	95% probability interval of the corrected variance explained	Remark
Height	Wood et al, 2014	623	0.483	253288	0.648	554.52, 623.52
					0.6763	623.05, 693.99
	Yengo et al, 2018	2388	0.483	693529	0.648	3380.98 , 3496.62	29.24, 30.63	25.87, 27.11
					0.6763	3434.41, 3547.29	30.69, 32.14	27.41, 28.72
BMI	Locke et al, 2015	87	0.249	339224	0.3037	56.12, 87.02
					0.4038	87.09,123.63
	Yengo et al, 2018	656	0.249	681275	0.3037	419.5 , 487.04	2.58, 3.01	1.66, 1.94
					0.4038	563.12 , 637.36	3.55, 4.05	2.42, 2.76
MDD	Hyde et al, 2016	17	0.089	206322	0.827	4.78, 17.08			K = 0.15
					0.877	16.97, 34.91
	Wray et al, 2018	44	0.089	305431	0.827	31.74 , 54.66	0.37, 0.65	0.19, 0.34	K = 0.15
					0.877	71.9 , 101.84	0.89, 1.28	0.55, 0.8
	Hyde et al, 2016	17	0.089	177217	0.8598	4.85, 17.09			K = 0.25
					0.9009	16.98, 34.64
	Wray et al, 2018	44	0.089	262344	0.8598	31.07 , 53.47	0.43, 0.75	0.23, 0.41	K = 0.25
					0.9009	69.13 , 97.97	1.01, 1.45	0.64, 0.93
SCZ	PGC, 2014	128	0.23	146079	0.8509	94.35, 128.03
					0.873	127.04, 163.82
	PGC, 2021	294	0.23	265238	0.8509	430.06 , 486.7	6.98, 8	5.3, 6.09	K = 0.01
					0.873	499.29 , 556.73	8.43, 9.55	6.65, 7.55

## Sheet: ST2
Supplementary Table 2. Equivalent sample size calculation for MDD (Wray et al 2018 and Hyde et al 2016)
cohort NAME	ABB	cases	ctrls	total	prop.case	equv.ss.K.15	equv.ss.K.25	Key parameters
BOMA	boma	586	1062	1648	0.355583	1262.84	1084.69	K (disease prevalence)	0.15	0.25
CoFams	cof3	120	126	246	0.487805	205.542	176.546	t (liability threshold given K)	1.03643	0.67449
PsyCoLaus	col3	507	1445	1952	0.259734	1255.1	1078.05	dnorm(t)	0.233159	0.317777
Edinburgh	edi2	372	285	657	0.56621	539.642	463.515	Equivalent sample size calculation:
GenRED1	gens	1019	1344	2363	0.431231	1938.17	1664.76	N*dnorm(t)^2*w*(1-w)/(K^2*(1-K)^2)
GenPod/Newmeds	gep3	482	2836	3318	0.145268	1377.72	1183.36
Depression Genetic Network (DGN)	grdg	471	470	941	0.500531	786.706	675.726
GenRED2	grnd	830	474	1304	0.636503	1008.93	866.603
GSK/Max Planck Inst Psychiatry	gsk2	880	861	1741	0.505457	1455.36	1250.05
i2b2	i2b3	806	1067	1873	0.430326	1535.48	1318.87
Janssen	jjp2	466	1380	1846	0.252438	1164.97	1000.63
MPIP/MARS old	mmi2	584	517	1101	0.530427	917.063	787.694
MPIP/MARS new	mmo4	264	371	635	0.415748	515.807	443.042
NESDA	nes1	1494	1602	3096	0.482558	2585.21	2220.51
Pfizer	pfm2	281	820	1101	0.255223	699.868	601.138
QIMR	qi3c	864	579	1443	0.598753	1159.34	995.789
QIMR	qi6c	499	590	1089	0.458219	904.082	776.544
QIMR	qio2	565	526	1091	0.517874	910.946	782.439
RADIANT-UK	rad3	1872	1528	3400	0.550588	2813.41	2416.53
RADIANT-GER	rage	322	227	549	0.586521	445.238	382.429
RADIANT-Irish	rai2	109	340	449	0.242762	276.021	237.083
RADIANT-US	rau2	223	378	601	0.371048	469.035	402.869
RADIANT-DE	rde4	133	516	649	0.204931	353.622	303.737
Roche	roc3	271	92	363	0.746556	229.686	197.284
Rotterdam	rot4	241	1028	1269	0.189913	652.877	560.776
Ship0	shp0	366	1087	1453	0.251893	915.647	786.477
ShipTrend	shpt	163	484	647	0.251932	407.767	350.243
STAR*D	stm2	936	934	1870	0.500535	1563.38	1342.83
TwinGene	twg2	1097	2663	3760	0.291755	2598.2	2231.68
23andMe		75607	231747	307354	0.245993	190643	163749
deCODE		1980	9536	11516	0.171935	5482.93	4709.46
GenScot		997	6358	7355	0.135554	2882.15	2475.56
GERA		7162	38307	45469	0.157514	20178.1	17331.6
iPSYCH		18629	17841	36470	0.510803	30475.9	26176.7
UK Biobank		14260	15480	29740	0.479489	24821.8	21320.2
		135458	344901	480359		305431	262344
Phenotype of Hyde et al 2016:"self-reported clinical diagnosis of depression" (Howard et al, 2019)
cohort NAME		cases	ctrls	total	prop.case	equv.ss.K.15	equv.ss.K.25
23andMe		75607	231747	307354	0.245993	190643	163749
PGC-MDD		9240	9519	18759	0.492564	15679.7	13467.7
		84847	241266	326113		206322	177217

## Sheet: ST3
Supplementary Table 3. Equivalent sample size calculation for SCZ (PGC2 -SCZ and PGC3 -SCZ)
PGC2-SCZ
cohort NAME	ABB	cases	ctrls	total	prop.case	equv.ss.K.01		Key parameters
New CC	scz_umeb_eur	341	577	918	0.37146	1553.39		K (disease prevalence)	0.01
New CC	scz_umes_eur	193	704	897	0.215162	1097.82		t (liability threshold given K)	2.32635
PGC1+new	scz_top8_eur	377	403	780	0.483333	1411.71		dnorm(t)	0.0266521
PGC1	scz_edin_eur	367	284	651	0.563748	1160.37		Equivalent sample size calculation:
New CC	scz_aarh_eur	876	871	1747	0.501431	3165.36		N*dnorm(t)^2*w*(1-w)/(K^2*(1-K)^2)
New CC	scz_pewb_eur	574	1812	2386	0.24057	3159.32
New CC	scz_pews_eur	150	236	386	0.388601	664.676
New CC	scz_msaf_eur	325	139	464	0.700431	705.625
PGC1	scz_dubl_eur	264	839	1103	0.239347	1455.41
New CC	scz_irwt_eur	1291	1006	2297	0.562037	4097.86
New CC	scz_gras	1067	1169	2236	0.477191	4042.97
New CC	scz_egcu_eur	234	1152	1386	0.168831	1409.61
New CC	scz_jr3a_eur	347	310	657	0.528158	1186.64
New CC	scz_jr3b_eur	636	636	1272	0.5	2304.73
New CC	scz_jri6_eur	256	130	386	0.663212	624.87
New CC	scz_jrsa_eur	1154	2310	3464	0.333141	5577.43
PGC1	scz_mgs2_eur	2638	2482	5120	0.515234	9268.31
PGC1	scz_uclo_eur	509	485	994	0.512072	1799.98
New CC	scz_ersw_eur	265	319	584	0.453767	1049.1
New CC	scz_buls_eur	195	608	803	0.242839	1070.08
New CC	scz_lktu_eur	526	1644	2170	0.242396	2888.16
New CC	scz_ajsz_eur	894	1594	2488	0.359325	4151.16
New CC	scz_lacw_eur	157	245	402	0.390547	693.479
PGC1	scz_zhh1_eur	190	190	380	0.5	688.521
PGC1	scz_asrb_eur	456	287	743	0.613728	1276.59
PGC1	scz_caws_eur	396	284	680	0.582353	1198.67
New CC	scz_clm2_eur	3426	4085	7511	0.456131	13504.4
New CC	scz_clo3_eur	2105	1975	4080	0.515931	7385.04
PGC1	scz_ucla_eur	700	607	1307	0.535578	2356.16
PGC1	scz_fi3m_eur	186	929	1115	0.166816	1123.18
New CC	scz_fii6_eur	360	1082	1442	0.249653	1957.76
PGC1	scz_port_eur	346	215	561	0.616756	961.049
New CC	scz_cims_eur	67	65	132	0.507576	239.116
New CC	scz_pfla_eur	662	1172	1834	0.36096	3066.06
PGC1+new CC	scz_boco_eur	1773	2161	3934	0.450686	7058.67
PGC1	scz_munc_eur	421	312	733	0.574352	1298.75
PGC1	scz_aber_eur	719	697	1416	0.507768	2565.03
PGC1	scz_cati_eur	397	203	600	0.661667	973.485
PGC1	scz_swe1_eur	215	210	425	0.505882	769.95
PGC1/New CC	scz_s234_eur	1980	2274	4254	0.465444	7671
New CC	scz_swe5_eur	1764	2581	4345	0.405984	7594.35
New CC	scz_swe6_eur	975	1145	2120	0.459906	3816.52
New CC	scz_cou3_eur	530	678	1208	0.438742	2155.92
New CC	scz_lie2_eur	133	269	402	0.330846	645.018
New CC	scz_lie5_eur	497	389	886	0.560948	1581.49
PGC1	scz_denm_eur	471	456	927	0.508091	1679.19
Trios	ms.scz_butr_eur	649	649	1298	0.5	2351.84
Trios	ms.scz_lemu_eur	516	516	1032	0.5	1869.88
Trios	ms.scz_uktr_eur	70	70	140	0.5	253.666
East Asia	scz_jpn1_asn	492	427	919	0.535365	1656.8
East Asia	scz_tcr1_asn	868	938	1806	0.48062	3267.37
East Asia	scz_hok2_asn	476	2018	2494	0.190858	2791.42
Replication		628	65312	65940	0.00952381	4508.14
Replication		885	924	1809	0.489221	3276.2
	Total	36989	113075	150064		146079
PGC3-SCZ
cohort ABB		cases	ctrls	total	prop.case	equv.ss.K.01
scz_bep1b		293	556	849	0.345112	1390.68
scz_bix1_asn_hh-qc.hg19.ch.fl.bgn		1047	2301	3348	0.312724	5215.21
scz_bix2_asn_hh-qc.hg19.ch.fl.bgn		1029	1003	2032	0.506398	3681.17
scz_bix3_asn_hh-qc.hg19.ch.fl.bgn		492	679	1171	0.420154	2067.63
scz_braz2		102	331	433	0.235566	565.111
ms.scz_butr		649	649	1298	0.5	2351.84
scz_celso		1993	1506	3499	0.569591	6217.02
scz_cgs1c		474	3106	3580	0.132402	2980.51
scz_clz2a		5063	6907	11970	0.422974	21173.7
mix_cno1_asn_ml-qc.hg19.ch.fl.bgn		1332	2036	3368	0.395487	5835.85
scz_cogs1		401	469	870	0.46092	1566.72
scz_du2aa		321	234	555	0.578378	980.893
scz_enric		700	574	1274	0.549451	2285.78
scz_eu5me		177	613	790	0.224051	995.407
scz_eusp2		308	484	792	0.388889	1364.16
scz_eutu2		393	690	1083	0.362881	1814.71
scz_gap1a		120	161	281	0.427046	498.304
scz_gawli		1249	1539	2788	0.447991	4996.92
scz_geba1		358	679	1037	0.345227	1698.9
scz_gpc2a		1923	2056	3979	0.483287	7201.49
scz_gro2a		210	166	376	0.558511	671.944
ms.scz_grtr		145	145	290	0.5	525.451
scz_hnk1_asn_ml-qc.hg19.ch.fl.bgn		476	2018	2494	0.190858	2791.42
scz_imh1_asn_ml-qc.hg19.ch.fl.bgn		898	996	1894	0.474129	3422.55
scz_imh2_asn_ml-qc.hg19.ch.fl.bgn		821	956	1777	0.462015	3201.16
scz_jpn1_asn_ml-qc.hg19.ch.fl.bgn		547	540	1087	0.50322	1969.45
scz_kor1_asn_ml-qc.hg19.ch.fl.bgn		688	492	1180	0.583051	2079.05
ms.scz_lemu		505	505	1010	0.5	1830.02
scz_mcqul		1222	1284	2506	0.48763	4537.84
scz_mosc2		408	433	841	0.485137	1522.46
scz_paris		315	390	705	0.446809	1262.93
scz_price		841	727	1568	0.536352	2826.04
scz_rive1		319	1202	1521	0.20973	1827.09
scz_rouin		204	185	389	0.524422	703.147
scz_sb2aa		236	233	469	0.503198	849.746
scz_serri		216	238	454	0.475771	820.67
ms.scz_tai1_asn_hh-qc.hg19.ch.fl.bgn		1109	1109	2218	0.5	4018.79
ms.scz_tai2_asn_hh-qc.hg19.ch.fl.bgn		590	590	1180	0.5	2138.04
scz_to10c		961	5000	5961	0.161215	5842.09
ms.scz_uktr		70	70	140	0.5	253.666
scz_umc1_asn_ml-qc.hg19.ch.fl.bgn		2328	2380	4708	0.494477	8529.38
scz_uwa1_asn_hh-qc.hg19.ch.fl.bgn		996	1047	2043	0.487518	3699.4
scz_viyo1		346	131	477	0.725367	688.689
scz_xaarh		873	871	1744	0.500573	3159.95
scz_xaber		642	683	1325	0.484528	2398.47
scz_xajsz		893	1594	2487	0.359067	4148.18
scz_xasrb		463	292	755	0.613245	1297.81
scz_xboco		1778	2158	3936	0.451728	7065.16
scz_xbuls		193	608	801	0.240949	1061.75
scz_xcati		397	217	614	0.64658	1016.89
scz_xcaws		387	281	668	0.579341	1179.87
scz_xcims		65	61	126	0.515873	228.069
scz_xclm2		3345	4080	7425	0.450505	13321.5
scz_xclo3		2053	1970	4023	0.510316	7286.16
scz_xcou3		521	679	1200	0.434167	2136.58
scz_xdenm		474	456	930	0.509677	1684.43
scz_xdubl		260	840	1100	0.236364	1438.98
scz_xedin		319	279	598	0.533445	1078.67
scz_xegcu		236	1151	1387	0.170151	1419.4
scz_xersw		271	320	591	0.458545	1063.47
scz_xfi3m		186	929	1115	0.166816	1123.18
scz_xfii6		359	1080	1439	0.249479	1952.77
scz_xgras		1065	1169	2234	0.476723	4039.01
scz_xirwt		1235	996	2231	0.553563	3995.95
scz_xjr3a		353	321	674	0.523739	1218.47
scz_xjr3b		638	637	1275	0.500392	2310.17
scz_xjri6		256	130	386	0.663212	624.87
scz_xjrsa		1150	2310	3460	0.33237	5564.52
scz_xju1_asn_ml-qc.hg19.ch.fl.bgn		1902	1054	2956	0.643437	4915.19
scz_xlacw		153	241	394	0.388325	678.275
scz_xlie2		132	269	401	0.329177	641.765
scz_xlie5		489	389	878	0.556948	1570.21
scz_xlktu		516	1637	2153	0.239666	2843.47
scz_xmgs2		2633	2466	5099	0.516376	9228.96
scz_xmsaf		321	137	458	0.700873	695.911
scz_xmunc		421	310	731	0.575923	1293.96
scz_xpewb		456	1702	2158	0.211307	2606.55
scz_xpews		148	233	381	0.388451	655.974
scz_xpfla		645	1171	1816	0.355176	3014.36
scz_xport		345	215	560	0.616071	959.983
scz_xs234		1967	2265	4232	0.464792	7629.93
scz_xswe1		213	208	421	0.505938	762.702
scz_xswe5		1770	2578	4348	0.407084	7606.07
scz_xswe6		978	1154	2132	0.458724	3836.64
scz_xtop8		369	377	746	0.494638	1351.52
scz_xucla		580	537	1117	0.519248	2020.89
scz_xuclo		492	485	977	0.503582	1770.13
scz_xume2		544	1488	2032	0.267717	2887.17
scz_xzhh1		190	189	379	0.501319	686.705
name_unknown		839	3388	4227	0.198486	4873.79
	Total	67390	94015	161405		265238
